# Supplementary material for: An Underutilized Food “Miwu”: Diet History, Nutritional Evaluations, and Countermeasures for Industrial Development
Source: Foods. 2023 Mar 24;12(7):1385. doi: 10.3390/foods12071385 (PMC10093453; doi:10.3390/foods12071385)
Supplement: Supplementary file 1 [file foods-12-01385-s001.zip]

Archive with 1 entries (1 files):
- foods-2247235-supplementary.pdf
